# Supplementary material for: Early-Stage Induction of SWI/SNF Mutations during Esophageal Squamous Cell Carcinogenesis
Source: PLoS One. 2016 Jan 26;11(1):e0147372. doi: 10.1371/journal.pone.0147372 (PMC4728064; doi:10.1371/journal.pone.0147372)
Supplement: S1 Table — (XLSX) [file pone.0147372.s001.xlsx]

## Sheet: S1 Table
S1 Table. Primers used for Sanger sequencing.
Gene	Target variation	Forward primer (5' -> 3')	Reverse primer (5' -> 3')	Amplified region	Amplicon length (bp)
ARID1A	c.2017C>T	GTGAGCACATCAGGGATTTCCA	AGTCACCTTTCCCTCTCCCTAA	chr1:27087407-27087629	223
ARID1A	c.5013_5034delGGTAATGATGTCCCTCAAGTCT	TGGTGGATAGACGACATGGAG	GAAGATCCCAAACCCTCTC	chr1:27102036-27102243	208
ARID2	c.1925G>T	AATTCCTACTTGGGATTTTCAGTC	GAAGATTGGTTGGCAACAGG	chr12:46243756-46243885	130
ARID2	c.28C>A	TCTGGTAGGAAGCGCTGG	TTCTGCTCTCACCCTCTGCTG	chr12:46123541-46123723	183
ARID2	c.994C>T	ACGATATTGAAGGACAGCGG	GGTACAGTCACATGCTTACCTCAG	chr12:46230587-46230793	207
ATRX	c.277G>A	GGGTATTGTTCCAGTTGTCAG	GACGCATCTTCATTTACAGTTTC	chrX:76952112-76952250	139
ATRX	c.319G>C	GGGTATTGTTCCAGTTGTCAG	GCCATGTTTGGTCGTTTG	chrX:76951953-76952250	298
ATRX	c.5394A>C	GGATCCATTAAGGAGTTCAGG	CTACTGAAAGAGCGGGAAAG	chrX:76874158-76874411	254
PBRM1	c.239A>G	GCCTGTCACTTGGAATGTTG	CTGGAAGTCAGCAGTCAGCAA	chr3:52702547-52702764	218
PBRM1	c.3778G>C	TTGTGAGAGCCGCTACAATG	CTATCAGTTAATGGAAGTGCTC	chr3:52598016-52598173	158
PBRM1	c.3883G>C	TGCTTTCCGGCTTATTCTGGAG	AAGCTGAGGTAGAGAAGGAGGTT	chr3:52597350-52597573	224
PBRM1	c.4129G>A	GTGGGGACAGAATGGAGAAA	TACTGGTTGGGTGCCATTTG	chr3:52595639-52595834	196
PHF10	c.1018T>A	ACAGCTCCTCTGGCAATGTATC	TATTTCAGGGAGAGGCTGGTC	chr6:170110275-170110486	212
SMARCA1	c.2689G>T	CACAGGGTTTCACAAACTGG	AAACATCTCTGAACAAAGGTAC	chrX:128602660-128602887	228
SMARCA4	c.1481C>G	CCTGCAGGAATACCTCAATAGC	TAGAAGAGCGCACGTCAAG	chr19:11105497-11105711	215
SMARCA4	c.254C>T	CACATGCTGACCCTGCCTT	GGACTCTGGAGTATGACAAACACA	chr19:11095911-11096131	221
SMARCA4	c.2644G>A	AGATTCTCCCCATGTGCC	AAGGGTGCGTTAAACCACTG	chr19:11132335-11132624	290
SMARCA4	c.3619G>A	TTATGACCTCCTGGGCTCCTTTG	CTGGTCCACGTTGAGCTTGTAC	chr19:11143917-11144097	181
SMARCAL1	c.1129G>C	GAAGGGCAGGGTGTCCTATTT	TACTCAAGCATCCCACCACA	chr2:217288310-217288527	218
SMARCC1	c.3095G>A	AAATCTCCCTCCACAGGTCA	CTTACACATGCCGTTAGGTGC	chr3:47632146-47632343	198
