# Supplementary material for: Early-Stage Induction of SWI/SNF Mutations during Esophageal Squamous Cell Carcinogenesis
Source: PLoS One. 2016 Jan 26;11(1):e0147372. doi: 10.1371/journal.pone.0147372 (PMC4728064; doi:10.1371/journal.pone.0147372)
Supplement: S2 Table — (XLSX) [file pone.0147372.s002.xlsx]

## Sheet: S2 Table
S2 Table. Primers used for DNA methylation analysis and expression analysis.
Gene	Type	1	Forward primer sequence	Reverse primer sequence	Annealing temperature (ºC)
ACTL6B	M		TTTTCGGTCGGTTATTGTTTC	CTACGCTACTAACGACCCG	58
ACTL6B	U		TTGTTTTTGGTTGGTTATTGTTTT	CTACACTACTAACAACCCATAA	58
ACTL6B	RT		CTTCCACATCGACACCAATG	TTTGGCTCAGACTTGACGTG	62
GAPDH	RT		AGGTGAAGGTCGGAGTCAACG	AGGGGTCATTGATGGCAACA	54
M, primers specific to methylated DNA; U, primers specific to unmethylated DNA; and RT, primers for quantitative RT-PCR.
