# Supplementary material for: Early-Stage Induction of SWI/SNF Mutations during Esophageal Squamous Cell Carcinogenesis
Source: PLoS One. 2016 Jan 26;11(1):e0147372. doi: 10.1371/journal.pone.0147372 (PMC4728064; doi:10.1371/journal.pone.0147372)
Supplement: S3 Table — (XLSX) [file pone.0147372.s003.xlsx]

## Sheet: S3 Table
S3 Table. Cancer cell fractions in the 8 ESCC samples with mutations of chromatin remodelers.
Sample number	Cancer cell fraction (%)
20	63.5
85	23.3
89	87.2
94	34.2
126	74.8
127	45.2
169	70.8
176	40
