# Supplementary material for: Early-Stage Induction of SWI/SNF Mutations during Esophageal Squamous Cell Carcinogenesis
Source: PLoS One. 2016 Jan 26;11(1):e0147372. doi: 10.1371/journal.pone.0147372 (PMC4728064; doi:10.1371/journal.pone.0147372)
Supplement: S4 Table — (XLSX) [file pone.0147372.s004.xlsx]

## Sheet: S4 Table
S4 Table. Potential somatic mutations detected in the 9 ESCC cell lines.
Case	Gene	Read coverage	Mutant allele frequency (%)	Nucleotide change	Amino acid change
KYSE30	No mutations
KYSE140	ARID2	232	34.4828	c.28C>A	p.Pro10Thr
KYSE170	ATRX	711	99.4374	c.5394A>C	p.Arg1798Ser
	ATRX	515	20.7767	c.319G>C	p.Ala107Pro
KYSE180	ARID2	1427	38.1219	c.994C>T	p.Leu332Phe
	SMARCA1	585	77.6068	c.2689G>T	p.Glu897*
KYSE220	No mutations
KYSE270	PHF10	1106	39.1501	c.1018T>A	p.Phe340Ile
	SMARCA4	2255	21.4191	c.1481C>G	p.Thr494Arg
KYSE410	SMARCA4	756	50.1323	c.3619G>A	p.Val1207Ile
KYSE450	ARID1A	476	31.3025	c.5013_5034delGGTAATGATGTCCCTCAAGTCT	p.Met1673fs
KYSE510	No mutations
